# Supplementary material for: Cuproptosis-related lncRNA signatures: Predicting prognosis and evaluating the tumor immune microenvironment in lung adenocarcinoma
Source: Front Oncol. 2023 Jan 17;12:1088931. doi: 10.3389/fonc.2022.1088931 (PMC9887198; doi:10.3389/fonc.2022.1088931)
Supplement: Supplementary file 2 [file Table_1.xlsx]

## Sheet: RT-PCR
	BEAS-2B			A549			H1299
LINC00592	28.25	28.47	28.43	24.87	25.01	24.95	25.68	25.66	25.88
GAPDH	15.82	15.78	15.46	16.02	15.89	15.97	15.53	15.42	15.61
	15.6867			15.96			15.52
	12.5633	12.7833	12.7433	8.91	9.05	8.99	10.16	10.14	10.36
	12.6967
	-0.133333	0.0866667	0.0466667	-3.78667	-3.64667	-3.70667	-2.53667	-2.55667	-2.33667
	1.09682	0.941696	0.968171	13.8007	12.5244	13.0562	5.80247	5.88347	5.05134

## Sheet: Cell Transfection
A549
	GAPDH	LINC00592
Si-NC	17.84	30.5		18.1033		12.3967		12.5367	-0.14		1.10191
	18.16	30.76				12.6567			0.12		0.920188
	18.31	30.66				12.5567			0.02		0.986233
SiLINC00592-1	17.56	31.67		17.3933		14.2767			1.74		0.29937
	17.73	31.64				14.2467			1.71		0.30566
	16.89	31.53				14.1367			1.6		0.329877
SiLINC00592-2	16.57	30.69		16.55		14.14			1.60333		0.329116
	16.65	31.08				14.53			1.99333		0.251158
	16.43	30.97				14.42			1.88333		0.271057
H1299
	GAPDH	LINC00592
Si-NC	16.32	32.49		16.3	16.19		16.0733	0.116667		0.922316
	16.41	32.24			15.94			-0.133333		1.09682
	16.17	32.39			16.09			0.0166667		0.988514
SiLINC00592-1	16.68	34.62		16.7467	17.8733			1.8		0.287175
	16.75	34.38			17.6333			1.56		0.339151
	16.81	34.67			17.9233			1.85		0.277392
SiLINC00592-2	16.82	34.66		16.9067	17.7533			1.68		0.312083
	16.93	34.83			17.9233			1.85		0.277392
	16.97	34.78			17.8733			1.8		0.287175
